# Supplementary material for: Expression of Molecular Markers of Resilience against Varroa destructor and Bee Viruses in Ethiopian Honey Bees (Apis mellifera simensis) Focussing on Olfactory Sensing and the RNA Interference Machinery
Source: Insects. 2023 May 3;14(5):436. doi: 10.3390/insects14050436 (PMC10231090; doi:10.3390/insects14050436)
Supplement: Supplementary file 1 [file insects-14-00436-s001.zip]

Archive with 1 entries (1 files):
- insects-2320179-supplementary.pdf
